# Supplementary material for: Iris setosa Pall. ex Link Extract Reveals Amoebicidal Activity against Acanthamoeba castellanii and Acanthamoeba polyphaga with Low Toxicity to Human Corneal Cells
Source: Microorganisms. 2024 Aug 13;12(8):1658. doi: 10.3390/microorganisms12081658 (PMC11356916; doi:10.3390/microorganisms12081658)
Supplement: Supplementary file 1 [file microorganisms-12-01658-s001.zip]

Archive with 3 entries (3 files):
- Figure S1.tif
- Figure S2.tif
- Supplemental files.pdf
